# Supplementary material for: KasQ an Epimerase Primes the Biosynthesis of Aminoglycoside Antibiotic Kasugamycin and KasF/H Acetyltransferases Inactivate Its Activity
Source: Biomedicines. 2022 Jan 19;10(2):212. doi: 10.3390/biomedicines10020212 (PMC8869731; doi:10.3390/biomedicines10020212)
Supplement: Supplementary file 1 [file biomedicines-10-00212-s001.zip]

Archive with 1 entries (1 files):
- biomedicines-1494370-supplementary.pdf
